# Supplementary material for: Comprehensive system biology analysis of microRNA-101-3p regulatory network identifies crucial genes and pathways in hepatocellular carcinoma
Source: J Genet Eng Biotechnol. 2025 Feb 18;23(1):100471. doi: 10.1016/j.jgeb.2025.100471 (PMC11883376; doi:10.1016/j.jgeb.2025.100471)
Supplement: Supplementary Data 1 [file mmc1.xlsx]

## Sheet: Sheet1
Target Detail	Target Rank	Target Score	miRNA Name	Gene Symbol	Gene Description
Details	1	100	hsa-miR-101-3p	BICRA	BRD4 interacting chromatin remodeling complex associated protein
Details	2	100	hsa-miR-101-3p	MYCN	MYCN proto-oncogene, bHLH transcription factor
Details	3	100	hsa-miR-101-3p	ATXN1	ataxin 1
Details	4	100	hsa-miR-101-3p	ABHD17C	abhydrolase domain containing 17C
Details	5	100	hsa-miR-101-3p	TET2	tet methylcytosine dioxygenase 2
Details	6	100	hsa-miR-101-3p	ARID1A	AT-rich interaction domain 1A
Details	7	100	hsa-miR-101-3p	STC1	stanniocalcin 1
Details	8	100	hsa-miR-101-3p	MFSD6	major facilitator superfamily domain containing 6
Details	9	100	hsa-miR-101-3p	FBN2	fibrillin 2
Details	10	100	hsa-miR-101-3p	CDK8	cyclin dependent kinase 8
Details	11	100	hsa-miR-101-3p	RIN2	Ras and Rab interactor 2
Details	12	100	hsa-miR-101-3p	KIF2A	kinesin family member 2A
Details	13	99	hsa-miR-101-3p	ZFP36L2	ZFP36 ring finger protein like 2
Details	14	99	hsa-miR-101-3p	MAGI1	membrane associated guanylate kinase, WW and PDZ domain containing 1
Details	15	99	hsa-miR-101-3p	CADM2	cell adhesion molecule 2
Details	16	99	hsa-miR-101-3p	TSHZ3	teashirt zinc finger homeobox 3
Details	17	99	hsa-miR-101-3p	NAA15	N(alpha)-acetyltransferase 15, NatA auxiliary subunit
Details	18	99	hsa-miR-101-3p	FLRT3	fibronectin leucine rich transmembrane protein 3
Details	19	99	hsa-miR-101-3p	RFX3	regulatory factor X3
Details	20	99	hsa-miR-101-3p	NEK7	NIMA related kinase 7
Details	21	99	hsa-miR-101-3p	TOGARAM1	TOG array regulator of axonemal microtubules 1
Details	22	99	hsa-miR-101-3p	ADAMTS17	ADAM metallopeptidase with thrombospondin type 1 motif 17
Details	23	99	hsa-miR-101-3p	EZH2	enhancer of zeste 2 polycomb repressive complex 2 subunit
Details	24	99	hsa-miR-101-3p	BBX	BBX, HMG-box containing
Details	25	99	hsa-miR-101-3p	ZBTB34	zinc finger and BTB domain containing 34
Details	26	99	hsa-miR-101-3p	PDE4D	phosphodiesterase 4D
Details	27	99	hsa-miR-101-3p	UBE2D1	ubiquitin conjugating enzyme E2 D1
Details	28	99	hsa-miR-101-3p	ATP1B1	ATPase Na+/K+ transporting subunit beta 1
Details	29	99	hsa-miR-101-3p	INO80D	INO80 complex subunit D
Details	30	99	hsa-miR-101-3p	PTCH1	patched 1
Details	31	99	hsa-miR-101-3p	PURB	purine rich element binding protein B
Details	32	99	hsa-miR-101-3p	RAB5A	RAB5A, member RAS oncogene family
Details	33	99	hsa-miR-101-3p	TNPO1	transportin 1
Details	34	99	hsa-miR-101-3p	HTRA3	HtrA serine peptidase 3
Details	35	99	hsa-miR-101-3p	FZD6	frizzled class receptor 6
Details	36	99	hsa-miR-101-3p	CDYL	chromodomain Y like
Details	37	99	hsa-miR-101-3p	MOB4	MOB family member 4, phocein
Details	38	99	hsa-miR-101-3p	RORA	RAR related orphan receptor A
Details	39	98	hsa-miR-101-3p	ZNF532	zinc finger protein 532
Details	40	98	hsa-miR-101-3p	MARK1	microtubule affinity regulating kinase 1
Details	41	98	hsa-miR-101-3p	PRPF4B	pre-mRNA processing factor 4B
Details	42	98	hsa-miR-101-3p	ZFHX4	zinc finger homeobox 4
Details	43	98	hsa-miR-101-3p	HSPE1-MOB4	HSPE1-MOB4 readthrough
Details	44	98	hsa-miR-101-3p	PDS5B	PDS5 cohesin associated factor B
Details	45	98	hsa-miR-101-3p	FZD4	frizzled class receptor 4
Details	46	98	hsa-miR-101-3p	KBTBD8	kelch repeat and BTB domain containing 8
Details	47	98	hsa-miR-101-3p	ADAMTSL3	ADAMTS like 3
Details	48	98	hsa-miR-101-3p	DCBLD2	discoidin, CUB and LCCL domain containing 2
Details	49	98	hsa-miR-101-3p	ADAMTS3	ADAM metallopeptidase with thrombospondin type 1 motif 3
Details	50	98	hsa-miR-101-3p	SIX4	SIX homeobox 4
Details	51	98	hsa-miR-101-3p	NACC2	NACC family member 2
Details	52	98	hsa-miR-101-3p	TMEM65	transmembrane protein 65
Details	53	98	hsa-miR-101-3p	TGFBR1	transforming growth factor beta receptor 1
Details	54	98	hsa-miR-101-3p	ANKRD11	ankyrin repeat domain 11
Details	55	98	hsa-miR-101-3p	MAP3K4	mitogen-activated protein kinase kinase kinase 4
Details	56	98	hsa-miR-101-3p	KIF3A	kinesin family member 3A
Details	57	98	hsa-miR-101-3p	MORC3	MORC family CW-type zinc finger 3
Details	58	98	hsa-miR-101-3p	ABHD17B	abhydrolase domain containing 17B
Details	59	97	hsa-miR-101-3p	SACM1L	SAC1 like phosphatidylinositide phosphatase
Details	60	97	hsa-miR-101-3p	SCN8A	sodium voltage-gated channel alpha subunit 8
Details	61	97	hsa-miR-101-3p	MRTFB	myocardin related transcription factor B
Details	62	97	hsa-miR-101-3p	ERBIN	erbb2 interacting protein
Details	63	97	hsa-miR-101-3p	EYA1	EYA transcriptional coactivator and phosphatase 1
Details	64	97	hsa-miR-101-3p	ICK	intestinal cell kinase
Details	65	97	hsa-miR-101-3p	FAM214A	family with sequence similarity 214 member A
Details	66	97	hsa-miR-101-3p	SLC12A2	solute carrier family 12 member 2
Details	67	97	hsa-miR-101-3p	MPPE1	metallophosphoesterase 1
Details	68	97	hsa-miR-101-3p	CACNB2	calcium voltage-gated channel auxiliary subunit beta 2
Details	69	97	hsa-miR-101-3p	CBFA2T2	CBFA2/RUNX1 translocation partner 2
Details	70	97	hsa-miR-101-3p	MGAT4A	alpha-1,3-mannosyl-glycoprotein 4-beta-N-acetylglucosaminyltransferase A
Details	71	97	hsa-miR-101-3p	AEBP2	AE binding protein 2
Details	72	97	hsa-miR-101-3p	FAT3	FAT atypical cadherin 3
Details	73	97	hsa-miR-101-3p	PIKFYVE	phosphoinositide kinase, FYVE-type zinc finger containing
Details	74	97	hsa-miR-101-3p	SHISA6	shisa family member 6
Details	75	97	hsa-miR-101-3p	ZNF746	zinc finger protein 746
Details	76	97	hsa-miR-101-3p	SLC20A2	solute carrier family 20 member 2
Details	77	97	hsa-miR-101-3p	SGK1	serum/glucocorticoid regulated kinase 1
Details	78	97	hsa-miR-101-3p	LCOR	ligand dependent nuclear receptor corepressor
Details	79	97	hsa-miR-101-3p	GLCCI1	glucocorticoid induced 1
Details	80	96	hsa-miR-101-3p	FAM222B	family with sequence similarity 222 member B
Details	81	96	hsa-miR-101-3p	DR1	down-regulator of transcription 1
Details	82	96	hsa-miR-101-3p	ZBTB41	zinc finger and BTB domain containing 41
Details	83	96	hsa-miR-101-3p	ARNTL2	aryl hydrocarbon receptor nuclear translocator like 2
Details	84	96	hsa-miR-101-3p	PRKD3	protein kinase D3
Details	85	96	hsa-miR-101-3p	CASTOR2	cytosolic arginine sensor for mTORC1 subunit 2
Details	86	96	hsa-miR-101-3p	MPHOSPH9	M-phase phosphoprotein 9
Details	87	96	hsa-miR-101-3p	LRCH2	leucine rich repeats and calponin homology domain containing 2
Details	88	96	hsa-miR-101-3p	ZEB1	zinc finger E-box binding homeobox 1
Details	89	96	hsa-miR-101-3p	SLC1A1	solute carrier family 1 member 1
Details	90	96	hsa-miR-101-3p	MBNL1	muscleblind like splicing regulator 1
Details	91	96	hsa-miR-101-3p	ACVR2B	activin A receptor type 2B
Details	92	96	hsa-miR-101-3p	DIPK2A	divergent protein kinase domain 2A
Details	93	96	hsa-miR-101-3p	CAV3	caveolin 3
Details	94	96	hsa-miR-101-3p	NR1D2	nuclear receptor subfamily 1 group D member 2
Details	95	96	hsa-miR-101-3p	PPARGC1B	PPARG coactivator 1 beta
Details	96	96	hsa-miR-101-3p	RAC1	Rac family small GTPase 1
Details	97	96	hsa-miR-101-3p	CEBPA	CCAAT enhancer binding protein alpha
Details	98	96	hsa-miR-101-3p	FAM114A1	family with sequence similarity 114 member A1
Details	99	96	hsa-miR-101-3p	POMP	proteasome maturation protein
Details	100	96	hsa-miR-101-3p	CERS2	ceramide synthase 2
Details	101	96	hsa-miR-101-3p	ZNF385B	zinc finger protein 385B
Details	102	96	hsa-miR-101-3p	BCL9	BCL9, transcription coactivator
Details	103	96	hsa-miR-101-3p	PIP5K1C	phosphatidylinositol-4-phosphate 5-kinase type 1 gamma
Details	104	96	hsa-miR-101-3p	PHACTR2	phosphatase and actin regulator 2
Details	105	95	hsa-miR-101-3p	MAP3K9	mitogen-activated protein kinase kinase kinase 9
Details	106	95	hsa-miR-101-3p	PLXNA2	plexin A2
Details	107	95	hsa-miR-101-3p	ELOC	elongin C
Details	108	95	hsa-miR-101-3p	RANBP9	RAN binding protein 9
Details	109	95	hsa-miR-101-3p	KLF3	Kruppel like factor 3
Details	110	95	hsa-miR-101-3p	APP	amyloid beta precursor protein
Details	111	95	hsa-miR-101-3p	REV3L	REV3 like, DNA directed polymerase zeta catalytic subunit
Details	112	95	hsa-miR-101-3p	CTTNBP2	cortactin binding protein 2
Details	113	95	hsa-miR-101-3p	FGA	fibrinogen alpha chain
Details	114	95	hsa-miR-101-3p	IFFO2	intermediate filament family orphan 2
Details	115	95	hsa-miR-101-3p	NSD1	nuclear receptor binding SET domain protein 1
Details	116	95	hsa-miR-101-3p	KLHDC1	kelch domain containing 1
Details	117	95	hsa-miR-101-3p	RAB4A	RAB4A, member RAS oncogene family
Details	118	95	hsa-miR-101-3p	RAP1B	RAP1B, member of RAS oncogene family
Details	119	95	hsa-miR-101-3p	SMARCA4	SWI/SNF related, matrix associated, actin dependent regulator of chromatin, subfamily a, member 4
Details	120	95	hsa-miR-101-3p	RAP2C	RAP2C, member of RAS oncogene family
Details	121	95	hsa-miR-101-3p	ZCCHC2	zinc finger CCHC-type containing 2
Details	122	95	hsa-miR-101-3p	SEL1L	SEL1L, ERAD E3 ligase adaptor subunit
Details	123	95	hsa-miR-101-3p	UBE2A	ubiquitin conjugating enzyme E2 A
Details	124	95	hsa-miR-101-3p	PBX3	PBX homeobox 3
Details	125	95	hsa-miR-101-3p	ZNF827	zinc finger protein 827
Details	126	95	hsa-miR-101-3p	UBE2D2	ubiquitin conjugating enzyme E2 D2
Details	127	94	hsa-miR-101-3p	BDP1	B double prime 1, subunit of RNA polymerase III transcription initiation factor IIIB
Details	128	94	hsa-miR-101-3p	SUB1	SUB1 homolog, transcriptional regulator
Details	129	94	hsa-miR-101-3p	CACNA1D	calcium voltage-gated channel subunit alpha1 D
Details	130	94	hsa-miR-101-3p	BEGAIN	brain enriched guanylate kinase associated
Details	131	94	hsa-miR-101-3p	NLK	nemo like kinase
Details	132	94	hsa-miR-101-3p	PRKCE	protein kinase C epsilon
Details	133	94	hsa-miR-101-3p	SMARCA1	SWI/SNF related, matrix associated, actin dependent regulator of chromatin, subfamily a, member 1
Details	134	94	hsa-miR-101-3p	DSTYK	dual serine/threonine and tyrosine protein kinase
Details	135	94	hsa-miR-101-3p	SOCS5	suppressor of cytokine signaling 5
Details	136	94	hsa-miR-101-3p	UBR3	ubiquitin protein ligase E3 component n-recognin 3
Details	137	94	hsa-miR-101-3p	PITPNB	phosphatidylinositol transfer protein beta
Details	138	94	hsa-miR-101-3p	GJA1	gap junction protein alpha 1
Details	139	94	hsa-miR-101-3p	SH2B3	SH2B adaptor protein 3
Details	140	94	hsa-miR-101-3p	CSRP2	cysteine and glycine rich protein 2
Details	141	94	hsa-miR-101-3p	FUCA2	alpha-L-fucosidase 2
Details	142	94	hsa-miR-101-3p	EMP1	epithelial membrane protein 1
Details	143	94	hsa-miR-101-3p	AP3S1	adaptor related protein complex 3 subunit sigma 1
Details	144	94	hsa-miR-101-3p	SSH1	slingshot protein phosphatase 1
Details	145	94	hsa-miR-101-3p	SULT4A1	sulfotransferase family 4A member 1
Details	146	94	hsa-miR-101-3p	ETNK1	ethanolamine kinase 1
Details	147	94	hsa-miR-101-3p	NDFIP1	Nedd4 family interacting protein 1
Details	148	94	hsa-miR-101-3p	KLF2	Kruppel like factor 2
Details	149	94	hsa-miR-101-3p	SLAIN2	SLAIN motif family member 2
Details	150	94	hsa-miR-101-3p	SGPP2	sphingosine-1-phosphate phosphatase 2
Details	151	94	hsa-miR-101-3p	NPNT	nephronectin
Details	152	94	hsa-miR-101-3p	NRK	Nik related kinase
Details	153	94	hsa-miR-101-3p	UTS2B	urotensin 2B
Details	154	94	hsa-miR-101-3p	BCL2L11	BCL2 like 11
Details	155	94	hsa-miR-101-3p	CDH5	cadherin 5
Details	156	94	hsa-miR-101-3p	FOS	Fos proto-oncogene, AP-1 transcription factor subunit
Details	157	94	hsa-miR-101-3p	ZSWIM6	zinc finger SWIM-type containing 6
Details	158	94	hsa-miR-101-3p	PCDH7	protocadherin 7
Details	159	94	hsa-miR-101-3p	TNRC6B	trinucleotide repeat containing 6B
Details	160	94	hsa-miR-101-3p	PPFIA1	PTPRF interacting protein alpha 1
Details	161	94	hsa-miR-101-3p	RASD2	RASD family member 2
Details	162	94	hsa-miR-101-3p	OTUD4	OTU deubiquitinase 4
Details	163	94	hsa-miR-101-3p	ASAP1	ArfGAP with SH3 domain, ankyrin repeat and PH domain 1
Details	164	93	hsa-miR-101-3p	PTPN9	protein tyrosine phosphatase, non-receptor type 9
Details	165	93	hsa-miR-101-3p	DCAF7	DDB1 and CUL4 associated factor 7
Details	166	93	hsa-miR-101-3p	OTUD3	OTU deubiquitinase 3
Details	167	93	hsa-miR-101-3p	LAMB4	laminin subunit beta 4
Details	168	93	hsa-miR-101-3p	CHAC2	ChaC cation transport regulator homolog 2
Details	169	93	hsa-miR-101-3p	CTNND2	catenin delta 2
Details	170	93	hsa-miR-101-3p	PRKAA1	protein kinase AMP-activated catalytic subunit alpha 1
Details	171	93	hsa-miR-101-3p	NACA	nascent polypeptide associated complex subunit alpha
Details	172	93	hsa-miR-101-3p	NEUROD1	neuronal differentiation 1
Details	173	93	hsa-miR-101-3p	SCN2A	sodium voltage-gated channel alpha subunit 2
Details	174	93	hsa-miR-101-3p	ADRB1	adrenoceptor beta 1
Details	175	93	hsa-miR-101-3p	TMEM201	transmembrane protein 201
Details	176	93	hsa-miR-101-3p	BICD2	BICD cargo adaptor 2
Details	177	93	hsa-miR-101-3p	ASPN	asporin
Details	178	93	hsa-miR-101-3p	KCNH7	potassium voltage-gated channel subfamily H member 7
Details	179	93	hsa-miR-101-3p	ZBTB21	zinc finger and BTB domain containing 21
Details	180	93	hsa-miR-101-3p	MLEC	malectin
Details	181	93	hsa-miR-101-3p	MTMR2	myotubularin related protein 2
Details	182	93	hsa-miR-101-3p	RAB39B	RAB39B, member RAS oncogene family
Details	183	93	hsa-miR-101-3p	CEP350	centrosomal protein 350
Details	184	93	hsa-miR-101-3p	USP47	ubiquitin specific peptidase 47
Details	185	93	hsa-miR-101-3p	SMARCA5	SWI/SNF related, matrix associated, actin dependent regulator of chromatin, subfamily a, member 5
Details	186	93	hsa-miR-101-3p	MTX3	metaxin 3
Details	187	93	hsa-miR-101-3p	SYNCRIP	synaptotagmin binding cytoplasmic RNA interacting protein
Details	188	92	hsa-miR-101-3p	BRPF1	bromodomain and PHD finger containing 1
Details	189	92	hsa-miR-101-3p	SLC30A7	solute carrier family 30 member 7
Details	190	92	hsa-miR-101-3p	BTBD3	BTB domain containing 3
Details	191	92	hsa-miR-101-3p	CREBRF	CREB3 regulatory factor
Details	192	92	hsa-miR-101-3p	MAML3	mastermind like transcriptional coactivator 3
Details	193	92	hsa-miR-101-3p	PPTC7	PTC7 protein phosphatase homolog
Details	194	92	hsa-miR-101-3p	MAP3K13	mitogen-activated protein kinase kinase kinase 13
Details	195	92	hsa-miR-101-3p	MAK	male germ cell associated kinase
Details	196	92	hsa-miR-101-3p	SMARCD1	SWI/SNF related, matrix associated, actin dependent regulator of chromatin, subfamily d, member 1
Details	197	92	hsa-miR-101-3p	TRPC4	transient receptor potential cation channel subfamily C member 4
Details	198	92	hsa-miR-101-3p	ZFAND3	zinc finger AN1-type containing 3
Details	199	92	hsa-miR-101-3p	ATXN1L	ataxin 1 like
Details	200	92	hsa-miR-101-3p	CAMTA1	calmodulin binding transcription activator 1
Details	201	92	hsa-miR-101-3p	CARNMT1	carnosine N-methyltransferase 1
Details	202	92	hsa-miR-101-3p	SLC39A10	solute carrier family 39 member 10
Details	203	92	hsa-miR-101-3p	NPTX1	neuronal pentraxin 1
Details	204	92	hsa-miR-101-3p	STRN3	striatin 3
Details	205	92	hsa-miR-101-3p	TNRC18	trinucleotide repeat containing 18
Details	206	92	hsa-miR-101-3p	ZC3H11A	zinc finger CCCH-type containing 11A
Details	207	92	hsa-miR-101-3p	TAL1	TAL bHLH transcription factor 1, erythroid differentiation factor
Details	208	92	hsa-miR-101-3p	ZNF557	zinc finger protein 557
Details	209	92	hsa-miR-101-3p	EVI5	ecotropic viral integration site 5
Details	210	92	hsa-miR-101-3p	NID2	nidogen 2
Details	211	92	hsa-miR-101-3p	PPFIA4	PTPRF interacting protein alpha 4
Details	212	92	hsa-miR-101-3p	RBM25	RNA binding motif protein 25
Details	213	92	hsa-miR-101-3p	AP1G1	adaptor related protein complex 1 subunit gamma 1
Details	214	92	hsa-miR-101-3p	CYB561D2	cytochrome b561 family member D2
Details	215	92	hsa-miR-101-3p	GAB1	GRB2 associated binding protein 1
Details	216	92	hsa-miR-101-3p	UBN2	ubinuclein 2
Details	217	92	hsa-miR-101-3p	PPP2R2A	protein phosphatase 2 regulatory subunit Balpha
Details	218	91	hsa-miR-101-3p	ZMYM2	zinc finger MYM-type containing 2
Details	219	91	hsa-miR-101-3p	ZDHHC21	zinc finger DHHC-type containing 21
Details	220	91	hsa-miR-101-3p	HIPK3	homeodomain interacting protein kinase 3
Details	221	91	hsa-miR-101-3p	ST7	suppression of tumorigenicity 7
Details	222	91	hsa-miR-101-3p	CDKL5	cyclin dependent kinase like 5
Details	223	91	hsa-miR-101-3p	GABPB1	GA binding protein transcription factor subunit beta 1
Details	224	91	hsa-miR-101-3p	MSI2	musashi RNA binding protein 2
Details	225	91	hsa-miR-101-3p	ZBED4	zinc finger BED-type containing 4
Details	226	91	hsa-miR-101-3p	TGFBR3	transforming growth factor beta receptor 3
Details	227	91	hsa-miR-101-3p	MEX3B	mex-3 RNA binding family member B
Details	228	91	hsa-miR-101-3p	TENT5A	terminal nucleotidyltransferase 5A
Details	229	91	hsa-miR-101-3p	AJAP1	adherens junctions associated protein 1
Details	230	91	hsa-miR-101-3p	STMP1	short transmembrane mitochondrial protein 1
Details	231	91	hsa-miR-101-3p	ERO1A	endoplasmic reticulum oxidoreductase 1 alpha
Details	232	91	hsa-miR-101-3p	NEMP2	nuclear envelope integral membrane protein 2
Details	233	91	hsa-miR-101-3p	EMP2	epithelial membrane protein 2
Details	234	91	hsa-miR-101-3p	VLDLR	very low density lipoprotein receptor
Details	235	91	hsa-miR-101-3p	SPRED1	sprouty related EVH1 domain containing 1
Details	236	91	hsa-miR-101-3p	PAPOLG	poly(A) polymerase gamma
Details	237	91	hsa-miR-101-3p	LRP2	LDL receptor related protein 2
Details	238	91	hsa-miR-101-3p	UGGT1	UDP-glucose glycoprotein glucosyltransferase 1
Details	239	91	hsa-miR-101-3p	SEMA3G	semaphorin 3G
Details	240	91	hsa-miR-101-3p	ARHGEF3	Rho guanine nucleotide exchange factor 3
Details	241	91	hsa-miR-101-3p	FEM1C	fem-1 homolog C
Details	242	91	hsa-miR-101-3p	PTGS2	prostaglandin-endoperoxide synthase 2
Details	243	91	hsa-miR-101-3p	MORN4	MORN repeat containing 4
Details	244	90	hsa-miR-101-3p	ZMAT3	zinc finger matrin-type 3
Details	245	90	hsa-miR-101-3p	TFB2M	transcription factor B2, mitochondrial
Details	246	90	hsa-miR-101-3p	AFAP1	actin filament associated protein 1
Details	247	90	hsa-miR-101-3p	BEAN1	brain expressed associated with NEDD4 1
Details	248	90	hsa-miR-101-3p	OPN3	opsin 3
Details	249	90	hsa-miR-101-3p	THAP1	THAP domain containing 1
Details	250	90	hsa-miR-101-3p	EED	embryonic ectoderm development
Details	251	90	hsa-miR-101-3p	PNRC1	proline rich nuclear receptor coactivator 1
Details	252	90	hsa-miR-101-3p	GPR85	G protein-coupled receptor 85
Details	253	90	hsa-miR-101-3p	ENY2	ENY2, transcription and export complex 2 subunit
Details	254	90	hsa-miR-101-3p	MRGBP	MRG domain binding protein
Details	255	90	hsa-miR-101-3p	COTL1	coactosin like F-actin binding protein 1
Details	256	90	hsa-miR-101-3p	DIP2B	disco interacting protein 2 homolog B
Details	257	90	hsa-miR-101-3p	NDST3	N-deacetylase and N-sulfotransferase 3
Details	258	90	hsa-miR-101-3p	ENPP2	ectonucleotide pyrophosphatase/phosphodiesterase 2
Details	259	90	hsa-miR-101-3p	PAFAH1B1	platelet activating factor acetylhydrolase 1b regulatory subunit 1
Details	260	90	hsa-miR-101-3p	KCNB2	potassium voltage-gated channel subfamily B member 2
Details	261	90	hsa-miR-101-3p	ZNF618	zinc finger protein 618
Details	262	90	hsa-miR-101-3p	ARHGAP18	Rho GTPase activating protein 18
Details	263	90	hsa-miR-101-3p	CPEB2	cytoplasmic polyadenylation element binding protein 2
Details	264	90	hsa-miR-101-3p	SPG11	SPG11, spatacsin vesicle trafficking associated
Details	265	90	hsa-miR-101-3p	DISC1	DISC1 scaffold protein
Details	266	90	hsa-miR-101-3p	CPEB3	cytoplasmic polyadenylation element binding protein 3
Details	267	90	hsa-miR-101-3p	DIP2C	disco interacting protein 2 homolog C
Details	268	89	hsa-miR-101-3p	CCSER1	coiled-coil serine rich protein 1
Details	269	89	hsa-miR-101-3p	PYGO1	pygopus family PHD finger 1
Details	270	89	hsa-miR-101-3p	SELENOI	selenoprotein I
Details	271	89	hsa-miR-101-3p	RAB1A	RAB1A, member RAS oncogene family
Details	272	89	hsa-miR-101-3p	NFE2L2	nuclear factor, erythroid 2 like 2
Details	273	89	hsa-miR-101-3p	ATP5MC2	ATP synthase membrane subunit c locus 2
Details	274	89	hsa-miR-101-3p	GPATCH2	G-patch domain containing 2
Details	275	89	hsa-miR-101-3p	KIF5B	kinesin family member 5B
Details	276	89	hsa-miR-101-3p	ATP2B2	ATPase plasma membrane Ca2+ transporting 2
Details	277	89	hsa-miR-101-3p	SOCS2	suppressor of cytokine signaling 2
Details	278	89	hsa-miR-101-3p	NUPL2	nucleoporin like 2
Details	279	89	hsa-miR-101-3p	CCNT2	cyclin T2
Details	280	89	hsa-miR-101-3p	NRCAM	neuronal cell adhesion molecule
Details	281	89	hsa-miR-101-3p	ABCC5	ATP binding cassette subfamily C member 5
Details	282	89	hsa-miR-101-3p	CD86	CD86 molecule
Details	283	88	hsa-miR-101-3p	DUSP1	dual specificity phosphatase 1
Details	284	88	hsa-miR-101-3p	DLG5	discs large MAGUK scaffold protein 5
Details	285	88	hsa-miR-101-3p	KCNA1	potassium voltage-gated channel subfamily A member 1
Details	286	88	hsa-miR-101-3p	EPHA5	EPH receptor A5
Details	287	88	hsa-miR-101-3p	COL10A1	collagen type X alpha 1 chain
Details	288	88	hsa-miR-101-3p	N4BP2	NEDD4 binding protein 2
Details	289	88	hsa-miR-101-3p	JAKMIP2	janus kinase and microtubule interacting protein 2
Details	290	88	hsa-miR-101-3p	ZNF451	zinc finger protein 451
Details	291	88	hsa-miR-101-3p	ERO1B	endoplasmic reticulum oxidoreductase 1 beta
Details	292	88	hsa-miR-101-3p	GID4	GID complex subunit 4 homolog
Details	293	88	hsa-miR-101-3p	KDM6B	lysine demethylase 6B
Details	294	88	hsa-miR-101-3p	PPFIA2	PTPRF interacting protein alpha 2
Details	295	88	hsa-miR-101-3p	RCN2	reticulocalbin 2
Details	296	88	hsa-miR-101-3p	MTCL1	microtubule crosslinking factor 1
Details	297	88	hsa-miR-101-3p	FKTN	fukutin
Details	298	88	hsa-miR-101-3p	TIAM2	T cell lymphoma invasion and metastasis 2
Details	299	88	hsa-miR-101-3p	ANKS1A	ankyrin repeat and sterile alpha motif domain containing 1A
Details	300	88	hsa-miR-101-3p	MAPK6	mitogen-activated protein kinase 6
Details	301	88	hsa-miR-101-3p	ANXA10	annexin A10
Details	302	88	hsa-miR-101-3p	SLC19A2	solute carrier family 19 member 2
Details	303	88	hsa-miR-101-3p	CAPS2	calcyphosine 2
Details	304	88	hsa-miR-101-3p	C8orf76	chromosome 8 open reading frame 76
Details	305	88	hsa-miR-101-3p	TRIM24	tripartite motif containing 24
Details	306	88	hsa-miR-101-3p	ZBTB5	zinc finger and BTB domain containing 5
Details	307	88	hsa-miR-101-3p	CLDN11	claudin 11
Details	308	87	hsa-miR-101-3p	GALNT1	polypeptide N-acetylgalactosaminyltransferase 1
Details	309	87	hsa-miR-101-3p	RXRB	retinoid X receptor beta
Details	310	87	hsa-miR-101-3p	STAG2	stromal antigen 2
Details	311	87	hsa-miR-101-3p	PALM2	paralemmin 2
Details	312	87	hsa-miR-101-3p	ROBO2	roundabout guidance receptor 2
Details	313	87	hsa-miR-101-3p	DNMT3A	DNA methyltransferase 3 alpha
Details	314	87	hsa-miR-101-3p	H2AFV	H2A histone family member V
Details	315	87	hsa-miR-101-3p	EPN2	epsin 2
Details	316	87	hsa-miR-101-3p	SPATA2	spermatogenesis associated 2
Details	317	87	hsa-miR-101-3p	PDE4A	phosphodiesterase 4A
Details	318	87	hsa-miR-101-3p	FRYL	FRY like transcription coactivator
Details	319	87	hsa-miR-101-3p	HVCN1	hydrogen voltage gated channel 1
Details	320	87	hsa-miR-101-3p	RFPL4B	ret finger protein like 4B
Details	321	87	hsa-miR-101-3p	UNC79	unc-79 homolog, NALCN channel complex subunit
Details	322	87	hsa-miR-101-3p	NEK4	NIMA related kinase 4
Details	323	87	hsa-miR-101-3p	PCDH8	protocadherin 8
Details	324	87	hsa-miR-101-3p	ATRX	ATRX, chromatin remodeler
Details	325	87	hsa-miR-101-3p	ATAD2B	ATPase family, AAA domain containing 2B
Details	326	87	hsa-miR-101-3p	GFRA1	GDNF family receptor alpha 1
Details	327	87	hsa-miR-101-3p	AKT3	AKT serine/threonine kinase 3
Details	328	87	hsa-miR-101-3p	DENND1B	DENN domain containing 1B
Details	329	87	hsa-miR-101-3p	HIVEP3	human immunodeficiency virus type I enhancer binding protein 3
Details	330	87	hsa-miR-101-3p	TFAP4	transcription factor AP-4
Details	331	87	hsa-miR-101-3p	FMNL3	formin like 3
Details	332	87	hsa-miR-101-3p	MAGI2	membrane associated guanylate kinase, WW and PDZ domain containing 2
Details	333	87	hsa-miR-101-3p	CHST12	carbohydrate sulfotransferase 12
Details	334	86	hsa-miR-101-3p	MED14OS	MED14 opposite strand
Details	335	86	hsa-miR-101-3p	GNB1	G protein subunit beta 1
Details	336	86	hsa-miR-101-3p	ADAMTS10	ADAM metallopeptidase with thrombospondin type 1 motif 10
Details	337	86	hsa-miR-101-3p	GLIPR1L1	GLIPR1 like 1
Details	338	86	hsa-miR-101-3p	SLC25A3	solute carrier family 25 member 3
Details	339	86	hsa-miR-101-3p	PPM1A	protein phosphatase, Mg2+/Mn2+ dependent 1A
Details	340	86	hsa-miR-101-3p	DEGS1	delta 4-desaturase, sphingolipid 1
Details	341	86	hsa-miR-101-3p	LRAT	lecithin retinol acyltransferase
Details	342	86	hsa-miR-101-3p	C9orf72	chromosome 9 open reading frame 72
Details	343	86	hsa-miR-101-3p	KIAA1586	KIAA1586
Details	344	86	hsa-miR-101-3p	VSX1	visual system homeobox 1
Details	345	86	hsa-miR-101-3p	SSBP2	single stranded DNA binding protein 2
Details	346	86	hsa-miR-101-3p	PRICKLE1	prickle planar cell polarity protein 1
Details	347	86	hsa-miR-101-3p	ASCC3	activating signal cointegrator 1 complex subunit 3
Details	348	86	hsa-miR-101-3p	CIR1	corepressor interacting with RBPJ, 1
Details	349	86	hsa-miR-101-3p	GABRB2	gamma-aminobutyric acid type A receptor beta2 subunit
Details	350	86	hsa-miR-101-3p	NOTCH1	notch 1
Details	351	85	hsa-miR-101-3p	IPO8	importin 8
Details	352	85	hsa-miR-101-3p	ARID5B	AT-rich interaction domain 5B
Details	353	85	hsa-miR-101-3p	MTSS1L	MTSS1L, I-BAR domain containing
Details	354	85	hsa-miR-101-3p	RIMBP2	RIMS binding protein 2
Details	355	85	hsa-miR-101-3p	MIGA1	mitoguardin 1
Details	356	85	hsa-miR-101-3p	ATP11B	ATPase phospholipid transporting 11B (putative)
Details	357	85	hsa-miR-101-3p	AGA	aspartylglucosaminidase
Details	358	85	hsa-miR-101-3p	STAMBP	STAM binding protein
Details	359	85	hsa-miR-101-3p	POLR3K	RNA polymerase III subunit K
Details	360	85	hsa-miR-101-3p	CXXC4	CXXC finger protein 4
Details	361	85	hsa-miR-101-3p	JDP2	Jun dimerization protein 2
Details	362	85	hsa-miR-101-3p	TJP1	tight junction protein 1
Details	363	85	hsa-miR-101-3p	ZNF367	zinc finger protein 367
Details	364	85	hsa-miR-101-3p	SLC7A11	solute carrier family 7 member 11
Details	365	84	hsa-miR-101-3p	TGIF2	TGFB induced factor homeobox 2
Details	366	84	hsa-miR-101-3p	ANKRD17	ankyrin repeat domain 17
Details	367	84	hsa-miR-101-3p	CUL3	cullin 3
Details	368	84	hsa-miR-101-3p	SPIRE1	spire type actin nucleation factor 1
Details	369	84	hsa-miR-101-3p	RAB15	RAB15, member RAS oncogene family
Details	370	84	hsa-miR-101-3p	ZNF749	zinc finger protein 749
Details	371	84	hsa-miR-101-3p	FAM222A	family with sequence similarity 222 member A
Details	372	84	hsa-miR-101-3p	TBC1D12	TBC1 domain family member 12
Details	373	84	hsa-miR-101-3p	GSK3B	glycogen synthase kinase 3 beta
Details	374	84	hsa-miR-101-3p	KLF6	Kruppel like factor 6
Details	375	84	hsa-miR-101-3p	ZNF24	zinc finger protein 24
Details	376	84	hsa-miR-101-3p	ANKRD44	ankyrin repeat domain 44
Details	377	84	hsa-miR-101-3p	POU4F2	POU class 4 homeobox 2
Details	378	84	hsa-miR-101-3p	KCNN3	potassium calcium-activated channel subfamily N member 3
Details	379	84	hsa-miR-101-3p	CRISPLD1	cysteine rich secretory protein LCCL domain containing 1
Details	380	84	hsa-miR-101-3p	LCORL	ligand dependent nuclear receptor corepressor like
Details	381	84	hsa-miR-101-3p	ZDHHC20	zinc finger DHHC-type containing 20
Details	382	84	hsa-miR-101-3p	LGI2	leucine rich repeat LGI family member 2
Details	383	84	hsa-miR-101-3p	SELENOT	selenoprotein T
Details	384	83	hsa-miR-101-3p	NACA2	nascent polypeptide associated complex subunit alpha 2
Details	385	83	hsa-miR-101-3p	AGGF1	angiogenic factor with G-patch and FHA domains 1
Details	386	83	hsa-miR-101-3p	RNF111	ring finger protein 111
Details	387	83	hsa-miR-101-3p	CEP126	centrosomal protein 126
Details	388	83	hsa-miR-101-3p	PI15	peptidase inhibitor 15
Details	389	83	hsa-miR-101-3p	PTBP3	polypyrimidine tract binding protein 3
Details	390	83	hsa-miR-101-3p	FBXW11	F-box and WD repeat domain containing 11
Details	391	83	hsa-miR-101-3p	COL12A1	collagen type XII alpha 1 chain
Details	392	83	hsa-miR-101-3p	DDX3X	DEAD-box helicase 3 X-linked
Details	393	83	hsa-miR-101-3p	SINHCAF	SIN3-HDAC complex associated factor
Details	394	83	hsa-miR-101-3p	CCNJ	cyclin J
Details	395	83	hsa-miR-101-3p	SH3PXD2A	SH3 and PX domains 2A
Details	396	83	hsa-miR-101-3p	IQSEC1	IQ motif and Sec7 domain 1
Details	397	83	hsa-miR-101-3p	KPNB1	karyopherin subunit beta 1
Details	398	83	hsa-miR-101-3p	RNF219	ring finger protein 219
Details	399	83	hsa-miR-101-3p	ANKRD50	ankyrin repeat domain 50
Details	400	83	hsa-miR-101-3p	KDM7A	lysine demethylase 7A
Details	401	83	hsa-miR-101-3p	ZIC1	Zic family member 1
Details	402	82	hsa-miR-101-3p	C1orf52	chromosome 1 open reading frame 52
Details	403	82	hsa-miR-101-3p	SV2C	synaptic vesicle glycoprotein 2C
Details	404	82	hsa-miR-101-3p	GRAMD4	GRAM domain containing 4
Details	405	82	hsa-miR-101-3p	AGAP1	ArfGAP with GTPase domain, ankyrin repeat and PH domain 1
Details	406	82	hsa-miR-101-3p	DMXL2	Dmx like 2
Details	407	82	hsa-miR-101-3p	WWTR1	WW domain containing transcription regulator 1
Details	408	82	hsa-miR-101-3p	NOVA1	NOVA alternative splicing regulator 1
Details	409	82	hsa-miR-101-3p	C8orf44-SGK3	C8orf44-SGK3 readthrough
Details	410	82	hsa-miR-101-3p	FNDC3A	fibronectin type III domain containing 3A
Details	411	82	hsa-miR-101-3p	SGK3	serum/glucocorticoid regulated kinase family member 3
Details	412	82	hsa-miR-101-3p	IL1R1	interleukin 1 receptor type 1
Details	413	82	hsa-miR-101-3p	RNF38	ring finger protein 38
Details	414	82	hsa-miR-101-3p	AFDN	afadin, adherens junction formation factor
Details	415	82	hsa-miR-101-3p	ZBTB18	zinc finger and BTB domain containing 18
Details	416	82	hsa-miR-101-3p	PURG	purine rich element binding protein G
Details	417	82	hsa-miR-101-3p	MTOR	mechanistic target of rapamycin kinase
Details	418	82	hsa-miR-101-3p	MEIS2	Meis homeobox 2
Details	419	82	hsa-miR-101-3p	MED13	mediator complex subunit 13
Details	420	82	hsa-miR-101-3p	ARAP2	ArfGAP with RhoGAP domain, ankyrin repeat and PH domain 2
Details	421	82	hsa-miR-101-3p	2011-09-01	septin 11
Details	422	82	hsa-miR-101-3p	FBXW7	F-box and WD repeat domain containing 7
Details	423	82	hsa-miR-101-3p	MITF	melanocyte inducing transcription factor
Details	424	82	hsa-miR-101-3p	RALGPS2	Ral GEF with PH domain and SH3 binding motif 2
Details	425	82	hsa-miR-101-3p	KDM5A	lysine demethylase 5A
Details	426	82	hsa-miR-101-3p	TULP4	tubby like protein 4
Details	427	82	hsa-miR-101-3p	E2F8	E2F transcription factor 8
Details	428	81	hsa-miR-101-3p	CNTN3	contactin 3
Details	429	81	hsa-miR-101-3p	MYO1E	myosin IE
Details	430	81	hsa-miR-101-3p	APLP2	amyloid beta precursor like protein 2
Details	431	81	hsa-miR-101-3p	LRRC1	leucine rich repeat containing 1
Details	432	81	hsa-miR-101-3p	MPP7	membrane palmitoylated protein 7
Details	433	81	hsa-miR-101-3p	KCNJ6	potassium voltage-gated channel subfamily J member 6
Details	434	81	hsa-miR-101-3p	ZFAND4	zinc finger AN1-type containing 4
Details	435	81	hsa-miR-101-3p	ARHGAP17	Rho GTPase activating protein 17
Details	436	81	hsa-miR-101-3p	DAG1	dystroglycan 1
Details	437	81	hsa-miR-101-3p	SALL1	spalt like transcription factor 1
Details	438	81	hsa-miR-101-3p	CBLL1	Cbl proto-oncogene like 1
Details	439	81	hsa-miR-101-3p	ING3	inhibitor of growth family member 3
Details	440	81	hsa-miR-101-3p	MAPK1	mitogen-activated protein kinase 1
Details	441	81	hsa-miR-101-3p	PSPC1	paraspeckle component 1
Details	442	81	hsa-miR-101-3p	ITGA8	integrin subunit alpha 8
Details	443	81	hsa-miR-101-3p	CALCRL	calcitonin receptor like receptor
Details	444	81	hsa-miR-101-3p	PIEZO1	piezo type mechanosensitive ion channel component 1
Details	445	81	hsa-miR-101-3p	ANKRD28	ankyrin repeat domain 28
Details	446	81	hsa-miR-101-3p	TAB3	TGF-beta activated kinase 1 (MAP3K7) binding protein 3
Details	447	81	hsa-miR-101-3p	PURA	purine rich element binding protein A
Details	448	81	hsa-miR-101-3p	SOX9	SRY-box 9
Details	449	81	hsa-miR-101-3p	GCLC	glutamate-cysteine ligase catalytic subunit
Details	450	80	hsa-miR-101-3p	RAPH1	Ras association (RalGDS/AF-6) and pleckstrin homology domains 1
Details	451	80	hsa-miR-101-3p	KDM3B	lysine demethylase 3B
Details	452	80	hsa-miR-101-3p	RAB3GAP2	RAB3 GTPase activating non-catalytic protein subunit 2
Details	453	80	hsa-miR-101-3p	TLK2	tousled like kinase 2
Details	454	80	hsa-miR-101-3p	RASGRP3	RAS guanyl releasing protein 3
Details	455	80	hsa-miR-101-3p	PCDH20	protocadherin 20
Details	456	80	hsa-miR-101-3p	USP38	ubiquitin specific peptidase 38
Details	457	80	hsa-miR-101-3p	CTDSPL	CTD small phosphatase like
Details	458	80	hsa-miR-101-3p	IL13	interleukin 13
Details	459	80	hsa-miR-101-3p	RFX4	regulatory factor X4
Details	460	80	hsa-miR-101-3p	MMP15	matrix metallopeptidase 15
Details	461	80	hsa-miR-101-3p	HEY2	hes related family bHLH transcription factor with YRPW motif 2
Details	462	80	hsa-miR-101-3p	FAM122C	family with sequence similarity 122C
Details	463	80	hsa-miR-101-3p	POGK	pogo transposable element derived with KRAB domain
Details	464	80	hsa-miR-101-3p	ZNF33A	zinc finger protein 33A
Details	465	80	hsa-miR-101-3p	TBRG1	transforming growth factor beta regulator 1
Details	466	80	hsa-miR-101-3p	MSX1	msh homeobox 1
Details	467	79	hsa-miR-101-3p	SETD5	SET domain containing 5
Details	468	79	hsa-miR-101-3p	GCLM	glutamate-cysteine ligase modifier subunit
Details	469	79	hsa-miR-101-3p	TDG	thymine DNA glycosylase
Details	470	79	hsa-miR-101-3p	DGKI	diacylglycerol kinase iota
Details	471	79	hsa-miR-101-3p	ITGA2	integrin subunit alpha 2
Details	472	79	hsa-miR-101-3p	BEND4	BEN domain containing 4
Details	473	79	hsa-miR-101-3p	PACRG	parkin coregulated
Details	474	79	hsa-miR-101-3p	EFNA5	ephrin A5
Details	475	79	hsa-miR-101-3p	CAV2	caveolin 2
Details	476	79	hsa-miR-101-3p	TOP1	DNA topoisomerase I
Details	477	79	hsa-miR-101-3p	FLRT2	fibronectin leucine rich transmembrane protein 2
Details	478	79	hsa-miR-101-3p	TMF1	TATA element modulatory factor 1
Details	479	79	hsa-miR-101-3p	EXOC5	exocyst complex component 5
Details	480	79	hsa-miR-101-3p	DYRK2	dual specificity tyrosine phosphorylation regulated kinase 2
Details	481	79	hsa-miR-101-3p	SASH1	SAM and SH3 domain containing 1
Details	482	79	hsa-miR-101-3p	ZNF570	zinc finger protein 570
Details	483	79	hsa-miR-101-3p	CADM1	cell adhesion molecule 1
Details	484	79	hsa-miR-101-3p	PCGF5	polycomb group ring finger 5
Details	485	79	hsa-miR-101-3p	UCK2	uridine-cytidine kinase 2
Details	486	79	hsa-miR-101-3p	VKORC1L1	vitamin K epoxide reductase complex subunit 1 like 1
Details	487	79	hsa-miR-101-3p	CDH11	cadherin 11
Details	488	78	hsa-miR-101-3p	TNFSF11	TNF superfamily member 11
Details	489	78	hsa-miR-101-3p	FAM84A	family with sequence similarity 84 member A
Details	490	78	hsa-miR-101-3p	BICC1	BicC family RNA binding protein 1
Details	491	78	hsa-miR-101-3p	TRIB1	tribbles pseudokinase 1
Details	492	78	hsa-miR-101-3p	CCDC68	coiled-coil domain containing 68
Details	493	78	hsa-miR-101-3p	PROK2	prokineticin 2
Details	494	78	hsa-miR-101-3p	POGZ	pogo transposable element derived with ZNF domain
Details	495	78	hsa-miR-101-3p	C2orf88	chromosome 2 open reading frame 88
Details	496	78	hsa-miR-101-3p	PHTF2	putative homeodomain transcription factor 2
Details	497	78	hsa-miR-101-3p	ZFHX3	zinc finger homeobox 3
Details	498	78	hsa-miR-101-3p	HEG1	heart development protein with EGF like domains 1
Details	499	78	hsa-miR-101-3p	NR6A1	nuclear receptor subfamily 6 group A member 1
Details	500	78	hsa-miR-101-3p	KDM3A	lysine demethylase 3A
Details	501	78	hsa-miR-101-3p	MRPL42	mitochondrial ribosomal protein L42
Details	502	78	hsa-miR-101-3p	TM9SF3	transmembrane 9 superfamily member 3
Details	503	78	hsa-miR-101-3p	DCAF5	DDB1 and CUL4 associated factor 5
Details	504	78	hsa-miR-101-3p	PLEKHG1	pleckstrin homology and RhoGEF domain containing G1
Details	505	78	hsa-miR-101-3p	FAM177A1	family with sequence similarity 177 member A1
Details	506	78	hsa-miR-101-3p	ITGA3	integrin subunit alpha 3
Details	507	78	hsa-miR-101-3p	SYNGAP1	synaptic Ras GTPase activating protein 1
Details	508	78	hsa-miR-101-3p	HELZ	helicase with zinc finger
Details	509	77	hsa-miR-101-3p	HNRNPF	heterogeneous nuclear ribonucleoprotein F
Details	510	77	hsa-miR-101-3p	AXIN2	axin 2
Details	511	77	hsa-miR-101-3p	DIXDC1	DIX domain containing 1
Details	512	77	hsa-miR-101-3p	AP1S3	adaptor related protein complex 1 subunit sigma 3
Details	513	77	hsa-miR-101-3p	FA2H	fatty acid 2-hydroxylase
Details	514	77	hsa-miR-101-3p	MED20	mediator complex subunit 20
Details	515	77	hsa-miR-101-3p	STARD8	StAR related lipid transfer domain containing 8
Details	516	77	hsa-miR-101-3p	CCDC88A	coiled-coil domain containing 88A
Details	517	77	hsa-miR-101-3p	SMARCA2	SWI/SNF related, matrix associated, actin dependent regulator of chromatin, subfamily a, member 2
Details	518	77	hsa-miR-101-3p	HDHD5	haloacid dehalogenase like hydrolase domain containing 5
Details	519	77	hsa-miR-101-3p	TSPAN12	tetraspanin 12
Details	520	77	hsa-miR-101-3p	LZIC	leucine zipper and CTNNBIP1 domain containing
Details	521	77	hsa-miR-101-3p	LRRN1	leucine rich repeat neuronal 1
Details	522	77	hsa-miR-101-3p	PARVA	parvin alpha
Details	523	77	hsa-miR-101-3p	IGIP	IgA inducing protein
Details	524	77	hsa-miR-101-3p	RYR3	ryanodine receptor 3
Details	525	77	hsa-miR-101-3p	TEAD3	TEA domain transcription factor 3
Details	526	77	hsa-miR-101-3p	TRAPPC8	trafficking protein particle complex 8
Details	527	77	hsa-miR-101-3p	LRRC4	leucine rich repeat containing 4
Details	528	77	hsa-miR-101-3p	C17orf75	chromosome 17 open reading frame 75
Details	529	76	hsa-miR-101-3p	PCK1	phosphoenolpyruvate carboxykinase 1
Details	530	76	hsa-miR-101-3p	TMSB4Y	thymosin beta 4 Y-linked
Details	531	76	hsa-miR-101-3p	SCN1A	sodium voltage-gated channel alpha subunit 1
Details	532	76	hsa-miR-101-3p	CSNK1G3	casein kinase 1 gamma 3
Details	533	76	hsa-miR-101-3p	FANCM	FA complementation group M
Details	534	76	hsa-miR-101-3p	MAB21L3	mab-21 like 3
Details	535	76	hsa-miR-101-3p	ERBB4	erb-b2 receptor tyrosine kinase 4
Details	536	75	hsa-miR-101-3p	ARID4B	AT-rich interaction domain 4B
Details	537	75	hsa-miR-101-3p	FAM3C	family with sequence similarity 3 member C
Details	538	75	hsa-miR-101-3p	FBXO30	F-box protein 30
Details	539	75	hsa-miR-101-3p	BTLA	B and T lymphocyte associated
Details	540	75	hsa-miR-101-3p	PTPRK	protein tyrosine phosphatase, receptor type K
Details	541	75	hsa-miR-101-3p	RUNX1	runt related transcription factor 1
Details	542	75	hsa-miR-101-3p	BCL9L	BCL9 like
Details	543	75	hsa-miR-101-3p	UBE2F	ubiquitin conjugating enzyme E2 F (putative)
Details	544	75	hsa-miR-101-3p	NUDT11	nudix hydrolase 11
Details	545	75	hsa-miR-101-3p	TCF4	transcription factor 4
Details	546	75	hsa-miR-101-3p	REL	REL proto-oncogene, NF-kB subunit
Details	547	75	hsa-miR-101-3p	BNC2	basonuclin 2
Details	548	75	hsa-miR-101-3p	TMEM231	transmembrane protein 231
Details	549	75	hsa-miR-101-3p	FAR1	fatty acyl-CoA reductase 1
Details	550	75	hsa-miR-101-3p	PSMA5	proteasome subunit alpha 5
Details	551	75	hsa-miR-101-3p	TCIM	transcriptional and immune response regulator
Details	552	75	hsa-miR-101-3p	MAP3K2	mitogen-activated protein kinase kinase kinase 2
Details	553	74	hsa-miR-101-3p	RNF217	ring finger protein 217
Details	554	74	hsa-miR-101-3p	ZC3H7A	zinc finger CCCH-type containing 7A
Details	555	74	hsa-miR-101-3p	KHDRBS2	KH RNA binding domain containing, signal transduction associated 2
Details	556	74	hsa-miR-101-3p	BNIP2	BCL2 interacting protein 2
Details	557	74	hsa-miR-101-3p	CEP63	centrosomal protein 63
Details	558	74	hsa-miR-101-3p	XIRP2	xin actin binding repeat containing 2
Details	559	74	hsa-miR-101-3p	TIA1	TIA1 cytotoxic granule associated RNA binding protein
Details	560	74	hsa-miR-101-3p	JAK2	Janus kinase 2
Details	561	74	hsa-miR-101-3p	JCAD	junctional cadherin 5 associated
Details	562	74	hsa-miR-101-3p	MYRIP	myosin VIIA and Rab interacting protein
Details	563	74	hsa-miR-101-3p	ZNF207	zinc finger protein 207
Details	564	74	hsa-miR-101-3p	UBR7	ubiquitin protein ligase E3 component n-recognin 7 (putative)
Details	565	74	hsa-miR-101-3p	GPR26	G protein-coupled receptor 26
Details	566	74	hsa-miR-101-3p	RARB	retinoic acid receptor beta
Details	567	74	hsa-miR-101-3p	CEBPZOS	CEBPZ opposite strand
Details	568	73	hsa-miR-101-3p	RBM27	RNA binding motif protein 27
Details	569	73	hsa-miR-101-3p	DHX33	DEAH-box helicase 33
Details	570	73	hsa-miR-101-3p	TEX2	testis expressed 2
Details	571	73	hsa-miR-101-3p	KTI12	KTI12 chromatin associated homolog
Details	572	73	hsa-miR-101-3p	ETV5	ETS variant 5
Details	573	73	hsa-miR-101-3p	EIF5A2	eukaryotic translation initiation factor 5A2
Details	574	73	hsa-miR-101-3p	BRIP1	BRCA1 interacting protein C-terminal helicase 1
Details	575	73	hsa-miR-101-3p	DDIT4	DNA damage inducible transcript 4
Details	576	73	hsa-miR-101-3p	GET4	golgi to ER traffic protein 4
Details	577	73	hsa-miR-101-3p	DSC1	desmocollin 1
Details	578	73	hsa-miR-101-3p	TIMM17A	translocase of inner mitochondrial membrane 17A
Details	579	73	hsa-miR-101-3p	KAT6B	lysine acetyltransferase 6B
Details	580	72	hsa-miR-101-3p	RAB27A	RAB27A, member RAS oncogene family
Details	581	72	hsa-miR-101-3p	ATP5F1B	ATP synthase F1 subunit beta
Details	582	72	hsa-miR-101-3p	PRR11	proline rich 11
Details	583	72	hsa-miR-101-3p	ZNF549	zinc finger protein 549
Details	584	72	hsa-miR-101-3p	PIK3C2B	phosphatidylinositol-4-phosphate 3-kinase catalytic subunit type 2 beta
Details	585	72	hsa-miR-101-3p	CEP97	centrosomal protein 97
Details	586	72	hsa-miR-101-3p	PLCB1	phospholipase C beta 1
Details	587	72	hsa-miR-101-3p	UBE2V1	ubiquitin conjugating enzyme E2 V1
Details	588	72	hsa-miR-101-3p	GABBR2	gamma-aminobutyric acid type B receptor subunit 2
Details	589	72	hsa-miR-101-3p	CPEB1	cytoplasmic polyadenylation element binding protein 1
Details	590	72	hsa-miR-101-3p	SORCS3	sortilin related VPS10 domain containing receptor 3
Details	591	72	hsa-miR-101-3p	STAR	steroidogenic acute regulatory protein
Details	592	72	hsa-miR-101-3p	B3GALNT2	beta-1,3-N-acetylgalactosaminyltransferase 2
Details	593	72	hsa-miR-101-3p	RAMAC	RNA guanine-7 methyltransferase activating subunit
Details	594	72	hsa-miR-101-3p	PPP1R2	protein phosphatase 1 regulatory inhibitor subunit 2
Details	595	72	hsa-miR-101-3p	RGL1	ral guanine nucleotide dissociation stimulator like 1
Details	596	72	hsa-miR-101-3p	TMEM189-UBE2V1	TMEM189-UBE2V1 readthrough
Details	597	72	hsa-miR-101-3p	PROSER1	proline and serine rich 1
Details	598	72	hsa-miR-101-3p	DPY19L2	dpy-19 like 2
Details	599	72	hsa-miR-101-3p	ICMT	isoprenylcysteine carboxyl methyltransferase
Details	600	72	hsa-miR-101-3p	STK38L	serine/threonine kinase 38 like
Details	601	71	hsa-miR-101-3p	ZNF260	zinc finger protein 260
Details	602	71	hsa-miR-101-3p	SYT4	synaptotagmin 4
Details	603	71	hsa-miR-101-3p	ZNRF2	zinc and ring finger 2
Details	604	71	hsa-miR-101-3p	FUT9	fucosyltransferase 9
Details	605	71	hsa-miR-101-3p	ARID2	AT-rich interaction domain 2
Details	606	71	hsa-miR-101-3p	HGF	hepatocyte growth factor
Details	607	71	hsa-miR-101-3p	ZNF704	zinc finger protein 704
Details	608	71	hsa-miR-101-3p	DRP2	dystrophin related protein 2
Details	609	71	hsa-miR-101-3p	MAD2L1	mitotic arrest deficient 2 like 1
Details	610	71	hsa-miR-101-3p	C11orf87	chromosome 11 open reading frame 87
Details	611	71	hsa-miR-101-3p	BACH2	BTB domain and CNC homolog 2
Details	612	71	hsa-miR-101-3p	EBF1	EBF transcription factor 1
Details	613	71	hsa-miR-101-3p	GDE1	glycerophosphodiester phosphodiesterase 1
Details	614	71	hsa-miR-101-3p	TENM3	teneurin transmembrane protein 3
Details	615	71	hsa-miR-101-3p	STIM2	stromal interaction molecule 2
Details	616	71	hsa-miR-101-3p	PKD2	polycystin 2, transient receptor potential cation channel
Details	617	71	hsa-miR-101-3p	VCPKMT	valosin containing protein lysine methyltransferase
Details	618	70	hsa-miR-101-3p	NACC1	nucleus accumbens associated 1
Details	619	70	hsa-miR-101-3p	MBNL2	muscleblind like splicing regulator 2
Details	620	70	hsa-miR-101-3p	ARHGEF10	Rho guanine nucleotide exchange factor 10
Details	621	70	hsa-miR-101-3p	BBS7	Bardet-Biedl syndrome 7
Details	622	70	hsa-miR-101-3p	CMIP	c-Maf inducing protein
Details	623	70	hsa-miR-101-3p	EML1	EMAP like 1
Details	624	70	hsa-miR-101-3p	TSPAN5	tetraspanin 5
Details	625	70	hsa-miR-101-3p	STMN1	stathmin 1
Details	626	70	hsa-miR-101-3p	TMEM170B	transmembrane protein 170B
Details	627	70	hsa-miR-101-3p	SMN1	survival of motor neuron 1, telomeric
Details	628	70	hsa-miR-101-3p	DENR	density regulated re-initiation and release factor
Details	629	70	hsa-miR-101-3p	SEC24A	SEC24 homolog A, COPII coat complex component
Details	630	70	hsa-miR-101-3p	KCTD12	potassium channel tetramerization domain containing 12
Details	631	70	hsa-miR-101-3p	PHF6	PHD finger protein 6
Details	632	70	hsa-miR-101-3p	TMEM161B	transmembrane protein 161B
Details	633	70	hsa-miR-101-3p	NETO2	neuropilin and tolloid like 2
Details	634	70	hsa-miR-101-3p	C10orf88	chromosome 10 open reading frame 88
Details	635	70	hsa-miR-101-3p	HSD11B2	hydroxysteroid 11-beta dehydrogenase 2
Details	636	70	hsa-miR-101-3p	KCNA5	potassium voltage-gated channel subfamily A member 5
Details	637	70	hsa-miR-101-3p	TBC1D9	TBC1 domain family member 9
Details	638	70	hsa-miR-101-3p	SMN2	survival of motor neuron 2, centromeric
Details	639	70	hsa-miR-101-3p	ZNF148	zinc finger protein 148
Details	640	70	hsa-miR-101-3p	FBXL3	F-box and leucine rich repeat protein 3
Details	641	70	hsa-miR-101-3p	TRERF1	transcriptional regulating factor 1
Details	642	70	hsa-miR-101-3p	TMEM132D	transmembrane protein 132D
Details	643	70	hsa-miR-101-3p	MEF2A	myocyte enhancer factor 2A
Details	644	69	hsa-miR-101-3p	IMPA1	inositol monophosphatase 1
Details	645	69	hsa-miR-101-3p	PLD1	phospholipase D1
Details	646	69	hsa-miR-101-3p	DKK1	dickkopf WNT signaling pathway inhibitor 1
Details	647	69	hsa-miR-101-3p	FAM76B	family with sequence similarity 76 member B
Details	648	69	hsa-miR-101-3p	PHF3	PHD finger protein 3
Details	649	69	hsa-miR-101-3p	MGAT5	alpha-1,6-mannosylglycoprotein 6-beta-N-acetylglucosaminyltransferase
Details	650	69	hsa-miR-101-3p	CFHR2	complement factor H related 2
Details	651	69	hsa-miR-101-3p	CTDSPL2	CTD small phosphatase like 2
Details	652	69	hsa-miR-101-3p	POU2F1	POU class 2 homeobox 1
Details	653	69	hsa-miR-101-3p	IKZF4	IKAROS family zinc finger 4
Details	654	69	hsa-miR-101-3p	USP9X	ubiquitin specific peptidase 9 X-linked
Details	655	69	hsa-miR-101-3p	SLC4A4	solute carrier family 4 member 4
Details	656	69	hsa-miR-101-3p	LMNB1	lamin B1
Details	657	69	hsa-miR-101-3p	RRM1	ribonucleotide reductase catalytic subunit M1
Details	658	69	hsa-miR-101-3p	DYNLRB1	dynein light chain roadblock-type 1
Details	659	69	hsa-miR-101-3p	RIC1	RIC1 homolog, RAB6A GEF complex partner 1
Details	660	69	hsa-miR-101-3p	SNN	stannin
Details	661	69	hsa-miR-101-3p	PLPP3	phospholipid phosphatase 3
Details	662	69	hsa-miR-101-3p	NAA30	N(alpha)-acetyltransferase 30, NatC catalytic subunit
Details	663	69	hsa-miR-101-3p	ZFX	zinc finger protein X-linked
Details	664	69	hsa-miR-101-3p	DLGAP3	DLG associated protein 3
Details	665	69	hsa-miR-101-3p	NDUFB5	NADH:ubiquinone oxidoreductase subunit B5
Details	666	68	hsa-miR-101-3p	PBRM1	polybromo 1
Details	667	68	hsa-miR-101-3p	CD163	CD163 molecule
Details	668	68	hsa-miR-101-3p	IKZF2	IKAROS family zinc finger 2
Details	669	68	hsa-miR-101-3p	GNAQ	G protein subunit alpha q
Details	670	68	hsa-miR-101-3p	KL	klotho
Details	671	68	hsa-miR-101-3p	ADAMTS5	ADAM metallopeptidase with thrombospondin type 1 motif 5
Details	672	68	hsa-miR-101-3p	FGFR3	fibroblast growth factor receptor 3
Details	673	68	hsa-miR-101-3p	HDGFL3	HDGF like 3
Details	674	68	hsa-miR-101-3p	CASP3	caspase 3
Details	675	68	hsa-miR-101-3p	ZNF510	zinc finger protein 510
Details	676	68	hsa-miR-101-3p	FAM78A	family with sequence similarity 78 member A
Details	677	68	hsa-miR-101-3p	PCDHB14	protocadherin beta 14
Details	678	68	hsa-miR-101-3p	TNKS2	tankyrase 2
Details	679	68	hsa-miR-101-3p	NANOS1	nanos C2HC-type zinc finger 1
Details	680	68	hsa-miR-101-3p	MAFK	MAF bZIP transcription factor K
Details	681	68	hsa-miR-101-3p	SMAP1	small ArfGAP 1
Details	682	68	hsa-miR-101-3p	MAP3K21	mitogen-activated protein kinase kinase kinase 21
Details	683	68	hsa-miR-101-3p	TGIF1	TGFB induced factor homeobox 1
Details	684	68	hsa-miR-101-3p	NAA25	N(alpha)-acetyltransferase 25, NatB auxiliary subunit
Details	685	68	hsa-miR-101-3p	LIN54	lin-54 DREAM MuvB core complex component
Details	686	67	hsa-miR-101-3p	IL16	interleukin 16
Details	687	67	hsa-miR-101-3p	TMEM159	transmembrane protein 159
Details	688	67	hsa-miR-101-3p	CREB1	cAMP responsive element binding protein 1
Details	689	67	hsa-miR-101-3p	UHMK1	U2AF homology motif kinase 1
Details	690	67	hsa-miR-101-3p	CERS6	ceramide synthase 6
Details	691	67	hsa-miR-101-3p	RSF1	remodeling and spacing factor 1
Details	692	67	hsa-miR-101-3p	FOXN2	forkhead box N2
Details	693	67	hsa-miR-101-3p	METAP1	methionyl aminopeptidase 1
Details	694	67	hsa-miR-101-3p	AMER2	APC membrane recruitment protein 2
Details	695	67	hsa-miR-101-3p	TYMSOS	TYMS opposite strand
Details	696	67	hsa-miR-101-3p	TAGAP	T cell activation RhoGTPase activating protein
Details	697	66	hsa-miR-101-3p	C16orf72	chromosome 16 open reading frame 72
Details	698	66	hsa-miR-101-3p	FAM126B	family with sequence similarity 126 member B
Details	699	66	hsa-miR-101-3p	CEP55	centrosomal protein 55
Details	700	66	hsa-miR-101-3p	LRRFIP2	LRR binding FLII interacting protein 2
Details	701	66	hsa-miR-101-3p	SOWAHA	sosondowah ankyrin repeat domain family member A
Details	702	66	hsa-miR-101-3p	SENP6	SUMO specific peptidase 6
Details	703	66	hsa-miR-101-3p	HMX2	H6 family homeobox 2
Details	704
